# Supplementary material for: Persistent COVID-19 Symptoms Minimally Impact the Development of SARS-CoV-2-Specific T Cell Immunity
Source: Viruses. 2021 May 15;13(5):916. doi: 10.3390/v13050916 (PMC8155927; doi:10.3390/v13050916)
Supplement: Supplementary file 1 [file viruses-13-00916-s001.zip]

Archive with 6 entries (4 files):
- viruses-1214835-for conversion-suppl/
- viruses-1214835-for conversion-suppl/Supplemental_Figures.pdf
- viruses-1214835-for conversion-suppl/Supplemental_Tables.pdf
- viruses-1214835-for conversion-suppl/__MACOSX/
- viruses-1214835-for conversion-suppl/__MACOSX/._Supplemental_Figures.pdf
- viruses-1214835-for conversion-suppl/__MACOSX/._Supplemental_Tables.docx
